# Supplementary material for: Comparative efficacy and safety of teriparatide versus bisphosphonates in osteoporosis: a meta-analysis
Source: Front Surg. 2025 Dec 8;12:1582180. doi: 10.3389/fsurg.2025.1582180 (PMC12719462; doi:10.3389/fsurg.2025.1582180)
Supplement: Supplementary file 1 [file Table1.xlsx]

## Sheet: Sheet1
Supplementary Table 1. Incidence of Vertebral Fractures
	Teriparatide		Bisphosphonates
	The number of fractures	Total	The number of fractures	Total
David L Kendler，2017	87	498	208	515
H. Hagino，2021	56	489	96	496
Annalisa Panico，2011	1	42	6	39
Marcella D,2013	0	9	1	10
P. Hadji，2012	24	360	39	350
Felicia Cosman,2011	0	138	2	137
Supplementary Table 2. Incidence of Non-Vertebral Fractures
	Teriparatide		Bisphosphonates
	The number of fractures	Total	The number of fractures	Total
David L Kendler，2017	113	498	187	515
H. Hagino，2021	71	489	116	496
Marcella D,2013	0	9	0	10
P. Hadji，2012	28	360	29	350
Felicia Cosman,2011	8	138	11	137
Supplementary Table 3. 12-Month Increase Rate of Lumbar Spine BMD
	Teriparatide/%			Bisphosphonates/%
	mean	SD	total	mean	SD	total
Mei Li，2022	5.2	6.1	379	4.4	4.3	194
H. Hagino，2021	10.7	0.7	159	9.7	1.3	216
Michael R,2014	7.1	3.751	49	4.1	3.826	47
Marcella D,2013	7.2	4.5	9	1.9	4.7	10
Felicia Cosman,2011	7.1	1.2	138	4.4	1.2	137
Supplementary Table 4. 12-Month Increase Rate of Femoral Neck BMD
	Teriparatide/%			Bisphosphonates/%
	mean	SD	total	mean	SD	total
H. Hagino，2021	2.1	0.3	147	-1.6	0.41	174
Marcella D,2013	3.1	3	9	1.6	3.2	10
Yu Xiong,2022	3.5	2.8	36	1.8	3.4	41
Supplementary Table 5. 18-Month or Longer Increase Rate of Lumbar Spine BMD
	Teriparatide/%			Bisphosphonates/%
	mean	SD	total	mean	SD	total
H. Hagino，2021	32.1	3.1	146	13.8	1.5	203
Joel S. Finkelstein，2010	17.8	2.9	14	6.8	1.6	7
Jorge Malouf-Sierra,2016	11.1	0.05	55	6.5	0.05	59
Marcella D,2013	5.7	5.7	9	3.8	5.7	10
P. Hadji，2012	7.8	3.8	360	2.6	9.4	350
Supplementary Table 6. 18-Month or Longer Increase Rate of Femoral Neck BMD
	Teriparatide/%			Bisphosphonates/%
	mean	SD	total	mean	SD	total
H. Hagino，2021	-0.8	0.171	147	-0.9	0.43	174
Marcella D,2013	4.1	3.1	9	1.1	3.2	10
P. Hadji，2012	2.1	7.6	360	0.8	7.5	350
Yu Xiong,2022	4.8	3.3	36	3.6	3.2	41
Joel S. Finkelstein，2010	10.8	1.4	14	3.5	1.7	7
Supplementary Table 7. Adverse Events
	Teriparatide		Bisphosphonates
	Number of adverse reactions	Total	Number of adverse reactions	Total
H. Hagino，2021	423	489	429	496
Jean-jacques body，2002	10	73	14	73
David L Kendler，2017	495	683	500	683
Mei Li，2022	290	397	124	194
Michael R,2014	45	54	44	51
B L Langdahl,2009	123	134	144	143
Jorge Malouf-Sierra,2016	59	106	58	110
Marcella D,2013	3	9	12	10
P. Hadji，2012	379	360	383	350
Felicia Cosman,2011	118	138	125	137
